# Supplementary material for: Oleuropein Ameliorates Bleomycin-Induced Pulmonary Fibrosis in Mice by Targeting TGF-β1 Signaling Pathway
Source: Biomolecules. 2025 Aug 22;15(9):1211. doi: 10.3390/biom15091211 (PMC12467347; doi:10.3390/biom15091211)
Supplement: Supplementary file 1 [file biomolecules-15-01211-s001.zip]

Archive with 1 entries (1 files):
- biomolecules-3733046-supplementary.pdf
